# Supplementary material for: Pyruvate Kinase Deficiency: Markedly Decreased Reticulocyte PK Activity and Limited Specificity of the PK/HK Ratio
Source: Int J Mol Sci. 2025 Sep 4;26(17):8606. doi: 10.3390/ijms26178606 (PMC12429783; doi:10.3390/ijms26178606)
Supplement: Supplementary file 1 [file ijms-26-08606-s001.zip]

Archive with 1 entries (1 files):
- ijms-3827990-supplementary.pdf
